# Supplementary material for: Efficacy of Encorelane in Enhancing Barrier Function and Reducing Aging Signs in Sensitive Skin
Source: J Cosmet Dermatol. 2025 Sep 15;24(9):e70454. doi: 10.1111/jocd.70454 (PMC12435122; doi:10.1111/jocd.70454)
Supplement: Supplementary file 2 — Data S2: Supplementary Tables. [file JOCD-24-e70454-s001.xlsx]

## Sheet: Sheet1
		group	Data 1 (pg/mL)	Data 2 (pg/mL)	Data 3 (pg/mL)	Mean value (pg/mL)	SD	P (vs. NC)
	IL-1α	BC	3.57082	3.79526	3.75034	3.70547	0.118758	3.81739486279296E-06
		NC	67.0921	71.1826	65.0207	67.7651	3.13557	/
		PC	21.7538	21.7018	21.7018	21.7192	0.0300009	1.41913e-05
		Encorelane	37.7712	39.0799	38.8409	38.564	0.69689	9.5031e-05
		group	Data 1 (pg/mL)	Data 2 (pg/mL)	Data 3 (pg/mL)	Mean value (pg/mL)	SD	P
	TNF-α	BC	2.67716	2.36732	2.52197	2.52215	0.154921	0.000124759
		NC	4.25854	4.41958	4.58114	4.41975	0.161303	/
		PC	2.36732	2.67716	2.52197	2.52215	0.154921	0.000124759
		Encorelane	2.36732	2.67716	2.36732	2.4706	0.178887	0.00015034
		group	Data 1 (pg/mL)	Data 2 (pg/mL)	Data 3 (pg/mL)	Mean value (pg/mL)	SD	P
	IL-6	BC	0.356986	0.413772	0.300226	0.356995	0.0567726	7.57115e-05
		NC	2.01398	2.04273	2.33053	2.12908	0.175051	/
		PC	1.04011	1.01157	1.15432	1.06867	0.0755352	0.000649247
		Encorelane	0.413772	0.385376	0.413772	0.404306	0.0163945	7.03498e-05
		group	Data 1 (pg/mL)	Data 2 (pg/mL)	Data 3 (pg/mL)	Mean value (pg/mL)	SD	P
	IL-8	BC	13.5543	14.3786	14.3786	14.1038	0.475891	1.36572e-09
		NC	273.278	273.52	276.31	274.37	1.68511	/
		PC	164.168	163.962	164.373	164.167	0.205182	3.75161e-08
		Encorelane	242.229	242.353	241.731	242.104	0.329501	5.31307e-06
		group	Data 1 (pg/mL)	Data 2 (pg/mL)	Data 3 (pg/mL)	Mean value (pg/mL)	SD	P
	PEG2	BC	53.0712	51.8399	44.2796	49.7302	4.76038	0.000255199
		NC	107.888	107.888	97.3443	104.373	6.08715	/
		PC	66.5231	63.6555	67.9931	66.0572	2.20604	0.000510707
		Encorelane	86.8491	85.0528	85.0528	85.6516	1.03708	0.0062913
	viable epidermal cell layer thickness in EpiKutis	group	Avg.Distance	standard(289)um	Mean standard(289)um	SD	P (vs. NC)
		BC	692.39	119.791	113.385	6.494	0.00330947
			656.359	113.557
			617.34	106.806
		NC	508.906	88.0459	86.0659	3.85327	/
			511.684	88.5266
			471.794	81.6252
		PC	580.744	100.475	100.289	0.845665	0.0119437
			583.934	101.027
			574.337	99.3662
		Encorelane	568.005	98.2707	99.6601	1.21347	0.0124263
			580.961	100.512
			579.141	100.197
	FLG	group	IOD	relative IOD	relative IOD mean value	SD	P (vs. NC)
		BC	3982.55	0.9708	1	0.101647	0.000102694
			3758.36	0.916149
			4566.12	1.11305
		NC	387.083	0.0943566	0.0938306	0.00132807	/
			388.964	0.0948151
			378.729	0.0923201
		PC	1895.59	0.462076	0.448869	0.0147764	2.02482e-06
			1775.95	0.43291
			1852.71	0.451621
		Encorelane	3560.81	0.867993	0.962045	0.0840142	5.72852e-05
			4055.08	0.988479
			4224.03	1.02966
	LOR	group	IOD	relative IOD	relative IOD mean value	SD	P (vs. NC)
		BC	4275.62	1.02335	1	0.0526423	6.30273e-06
			3926.23	0.939722
			4332.38	1.03693
		NC	211.788	0.0506904	0.0519572	0.00134181	/
			222.955	0.0533632
			216.5	0.0518181
		PC	2082.8	0.498506	0.516282	0.0641514	0.00023314
			2454.39	0.587446
			1934	0.462892
		Encorelane	1767.54	0.423051	0.420851	0.0483793	0.000190186
			1955.73	0.468092
			1551.77	0.371409
	TGM1	group	IOD	relative IOD	relative IOD mean value	SD	P (vs. NC)
		BC	10367.1	1.0079	1	0.0437149	6.03188e-05
			10689.2	1.03922
			9801.05	0.952873
		NC	4000.15	0.388901	0.424033	0.0357517	/
			4349.07	0.422823
			4735.31	0.460374
		PC	7645.67	0.743324	0.778902	0.0834106	0.0024797
			7397.33	0.719179
			8991.86	0.874202
		Encorelane	15897.3	1.54556	1.79303	0.214355	0.000400616
			19755.4	1.92065
			19675.5	1.91289
	AQP3	group	IOD	relative IOD	relative IOD mean value	SD	P (vs. NC)
		BC	15583.9	1.00857	1	0.00748125	3.20698e-09
			15399.3	0.996627
			15371.1	0.994799
		NC	886.377	0.0573654	0.0546088	0.0024546	/
			831.31	0.0538015
			813.665	0.0526595
		PC	5265	0.340745	0.356829	0.03582	0.000128730743602914
			6147.69	0.397872
			5127.88	0.331871
		Encorelane	4000.63	0.258916	0.29012	0.02965	0.000163927
			4535.31	0.293521
			4912.37	0.317923
	viable epidermal cell layer thickness in ex vivo skin models	group	Avg.Distance	standard(289)um	Mean standard(289)um	SD	P (vs. NC)
		BC	71.9484	12.4478	13.4082	0.897493	0.000460405
			82.2243	14.2257
			78.3254	13.5511
		NC	42.1882	7.29899	6.82198	0.607182	/
			35.4804	6.13848
			40.6245	7.02846
		PC	88.0083	15.2264	15.0153	0.320248	3.23431e-05
			87.6988	15.1728
			84.6587	14.6468
		Encorelane	97.8094	16.9221	16.9917	0.494024	2.30946e-05
			101.248	17.5169
			95.5794	16.5362
	dermal fibroblast density in ex vivo skin models	group	Number of Cells	Relative Cell Count	Average Relative Cell Count	SD	P (vs. NC)
		BC	35	0.9375	1	0.0674092	0.000146011
			37	0.991071
			40	1.07143
		NC	15	0.401786	0.357143	0.0409159	/
			13	0.348214
			12	0.321429
		PC	30	0.803571	0.758929	0.0409159	0.000274032
			28	0.75
			27	0.723214
		Encorelane	24	0.642857	0.633929	0.0409159	0.00115855
			25	0.669643
			22	0.589286
	Collagen I	group	IOD	relative IOD	relative IOD mean value	SD	P (vs. NC)
		BC	40947.7	0.946318	1	0.0468959	8.7046e-05
			44165.6	1.02069
			44698.3	1.033
		NC	23649.2	0.546543	0.54899	0.0124475	/
			23277.3	0.537947
			24338.7	0.562479
		PC	38922.4	0.899514	0.89496	0.0778426	0.00160708
			41990.8	0.970426
			35262.9	0.81494
		Encorelane	51436	1.18871	1.16517	0.0255724	3.01167e-06
			50576.1	1.16884
			49240	1.13796
	Collagen III	group	IOD	relative IOD	relative IOD mean value	SD	P (vs. NC)
		BC	54639.5	0.98806	1	0.0228593	1.67393e-05
			56757.3	1.02636
			54502.5	0.985583
		NC	31625	0.571883	0.58584	0.018487	/
			32009.2	0.578831
			33556.3	0.606807
		PC	46435.6	0.839706	0.863483	0.0607519	0.00163024
			45247.2	0.818216
			51568.6	0.932528
		Encorelane	59017.5	1.06723	1.04834	0.0163555	5.37438e-06
			57458.8	1.03904
			57443.2	1.03876
	Collagen Ⅳ	group	Area	IOD	IOD/Area	relative IOD/Area value	relative IOD/Area mean value	SD	P (vs. NC)
		BC	1552	604.68	0.389614	1.02328	1	0.0851343	5.9042e-05
			1544	532.413	0.344827	0.905649
			1567	639.045	0.407814	1.07108
		NC	249	10.102	0.0405702	0.106553	0.119483	0.0112011	/
			249	11.9161	0.0478557	0.125687
			247	11.8695	0.0480545	0.12621
		PC	1938	800.238	0.412919	1.08448	1.09233	0.0274727	5.75447e-07
			1998	813.717	0.407266	1.06964
			1885	805.906	0.427536	1.12287
		Encorelane	1473	670.401	0.455126	1.19534	1.18771	0.0340136	8.39861e-07
			1487	689.189	0.463476	1.21727
			1502	657.977	0.438067	1.15053
	Collagen VII	group	Area	IOD	IOD/Area	relative IOD/Area value	relative IOD/Area mean value	SD	P (vs. NC)
		BC	1403	912.374	0.650302	0.981442	1	0.0398604	8.85133e-06
			1228	850.901	0.692916	1.04576
			1640	1057.11	0.644577	0.972802
		NC	1380	285.826	0.20712	0.312588	0.314623	0.0113901	/
			1437	289.824	0.201687	0.304388
			1546	334.862	0.216599	0.326894
		PC	3112	2410.33	0.774528	1.16893	1.17528	0.0297946	1.25401e-06
			2610	1987.35	0.761438	1.14917
			2398	1918.98	0.800243	1.20773
		Encorelane	2922	2165.63	0.741145	1.11854	1.15999	0.0385854	3.40265e-06
			2872	2273.83	0.791722	1.19487
			2823	2182.03	0.772946	1.16654
	Collagen XVII	group	Area	IOD	IOD/Area	relative IOD/Area value	relative IOD/Area mean value	SD	P (vs. NC)
		BC	1228	464.229	0.378037	1.16097	1	0.140228	0.000939351
			1884	554.781	0.29447	0.90433
			1116	339.664	0.304359	0.9347
		NC	1975	189.962	0.0961831	0.295383	0.291134	0.00403931	/
			1741	164.785	0.0946499	0.290674
			1535	143.623	0.0935653	0.287343
		PC	2072	768.258	0.370781	1.13869	1.06876	0.0606783	2.45985e-05
			1811	607.337	0.33536	1.02991
			2023	683.569	0.337899	1.0377
		Encorelane	1370	527.717	0.385195	1.18295	1.20038	0.0180176	1.13285e-07
			1379	547.341	0.396912	1.21893
			1288	502.966	0.390502	1.19925
	Laminin 5	group	Area	IOD	IOD/Area	relative IOD/Area value	relative IOD/Area mean value	SD	P (vs. NC)
		BC	2718	686.678	0.252641	0.972431	1	0.0371307	1.89972e-06
			1349	345.339	0.255997	0.985347
			1960	530.714	0.270773	1.04222
		NC	2488	56.8832	0.022863	0.0880013	0.0913249	0.0042134	/
			2520	62.8934	0.0249577	0.0960637
			2798	65.3581	0.0233589	0.0899098
		PC	1723	375.066	0.217682	0.837871	0.816418	0.0197589	4.01107709072351E-07
			1950	404.769	0.207574	0.798964
			1892	399.344	0.21107	0.81242
		Encorelane	5546	1532.43	0.276312	1.06354	1.15328	0.102293	5.64182e-05
			3590	1179.55	0.328564	1.26466
			3928	1154.85	0.294004	1.13164
	HA	group	IOD	relative IOD	relative IOD mean value	SD	P (vs. NC)
		BC	193350	1.03664	1	0.0511641	1.80984e-05
			175613	0.941544
			190586	1.02182
		NC	48154	0.258176	0.243694	0.0194906	/
			46885.1	0.251373
			41319.7	0.221534
		PC	165727	0.888537	0.917182	0.0277994	4.28122e-06
			171400	0.918957
			176081	0.944051
		Encorelane	328703	1.76233	1.65607	0.144302	7.3571e-05
			278243	1.49179
			319706	1.71409
	CS	group	IOD	relative IOD	relative IOD mean value	SD	P (vs. NC)
		BC	205891	1.03433	1	0.0479406	8.20971e-06
			188154	0.945227
			203127	1.02044
		NC	35695.2	0.179321	0.165752	0.0123919	/
			32426.3	0.162899
			30860.9	0.155035
		PC	258268	1.29745	1.20707	0.100852	5.91812e-05
			243942	1.22548
			218622	1.09829
		Encorelane	281244	1.41288	1.3803	0.0284551	2.83862e-07
			270784	1.36033
			272247	1.36768
	P-AMPK/AMPK Ratio	group	P-AMPK	IOD	SD	β-actin	P-AMPK/β-actin	IOD	SD	relative IOD	Mean	SD
		BC	570.829	551.4	17.0041	2103.57	0.271362	0.267117	0.00423577	1.01589	1	0.0158574
			539.23			2018.86	0.267097			0.999925
			544.141			2069.84	0.262891			0.98418
		NC	339.208	304.257	30.6296	1704.56	0.199	0.182389	0.0143865	0.744994	0.682808	0.0538584
			282.094			1621.98	0.17392			0.6511
			291.467			1672.71	0.174248			0.65233
		Encorelane	647.164	618.995	24.4403	1607.8	0.402516	0.394247	0.00863866	1.50689	1.47594	0.0323404
			603.434			1527.9	0.394944			1.47854
			606.385			1573.88	0.385281			1.44237
		group	AMPK	IOD	SD	β-actin	AMPK/β-actin	IOD	SD	relative IOD	Mean	SD
		BC	1112.61	1083.23	35.5363	2103.57	0.528916	0.524913	0.018974	1.00762	1	0.036147
			1093.35			2018.86	0.541567			1.03173
			1043.73			2069.84	0.504257			0.960649
		NC	1316.63	1285.1	39.1644	1704.56	0.772414	0.771454	0.0289262	1.47151	1.46968	0.0551066
			1297.41			1621.98	0.799889			1.52385
			1241.26			1672.71	0.742061			1.41368
		Encorelane	889.007	859.643	36.2498	1607.8	0.552935	0.547771	0.0251394	1.05338	1.04355	0.0478926
			870.793			1527.9	0.569929			1.08576
			819.127			1573.88	0.520451			0.9915
		group	relative IOD	Mean	SD	P (vs. NC)
		BC	1.00821	1.00063	0.028428	4.49757e-05
			0.969176
			1.0245
		NC	0.50628	0.464998	0.0396233	/
			0.427273
			0.46144
		Encorelane	1.43053	1.41568	0.0482324	1.22729e-05
			1.36176
			1.45474
